# Supplementary material for: Parkour and Intrinsic Motivation: An Exploratory Multimethod Analysis of Self-Determination Theory in an Emerging Sport
Source: Int J Environ Res Public Health. 2025 Oct 27;22(11):1632. doi: 10.3390/ijerph22111632 (PMC12652841; doi:10.3390/ijerph22111632)
Supplement: Supplementary file 1 [file ijerph-22-01632-s001.zip]

Archive with 1 entries (1 files):
- ijerph-3911220-supplementary.pdf
